# Supplementary material for: Early extubation after thymectomy is good for the patients with myasthenia gravis
Source: Neurol Sci. 2019 Jun 10;40(10):2125–32. doi: 10.1007/s10072-019-03941-0 (PMC6745023; doi:10.1007/s10072-019-03941-0)
Supplement: Supplementary file 1 — (XLSX 19 kb) [file 10072_2019_3941_MOESM1_ESM.xlsx]

## Sheet: MG
住院号	姓名	拔管早晚	性别	年龄	体重	病程	分型	病理分型	术前肌无力危象	术前溴比用量	术前激素	术前免疫抑制剂	拔管后PH	拔管后PaO2	拔管后PCO2	术后溴比用量	术后激素	术后丙种球蛋白	术后丙球使用天数	术后肺部感染	再插管	住院天数	ICU住院天数	术后住院天数
0133940	马忠	0	1	43	62	72	3	0	0	360	1	1	7.38	78	48	360	1	1	5	0	1	17	5	5
0134304	郑立养	0	1	36	80	36	2	1	1	240	0	0	7.45	92.5	37.6	240	0	0	0	1	1	7	5	5
0129972	沈琼旋	0	0	20	59	48	1	0	0	180	0	0	7.4	97.5	39.8	180	0	1	4	0	1	20	5	8
0162160	赖桂玲	0	0	19	46.5	24	2	0	1	240	0	0	7.33	135	49	240	0	1	5	0	1	14	6	8
0164632	陈红云	0	0	44	58	60	3	0	0	210	0	0	7.39	140	45	210	0	1	7	0	1	29	9	16
0183817	陈宝珊	0	0	25	44	15	4	0	1	240	1	0	7.37	220	46	210	1	1	4	1	1	36	12	27
0121582	谢婷婷	0	0	16	42	132	2	0	0	180	1	0	7.28	192	54	180	0	1	5	0	0	27	3	13
0121809	庞百成	0	1	14	38	36	1	0	0	180	0	0	7.36	115	40	180	0	0	0	0	0	13	2	12
0130836	林绍强	0	1	57	68	1	1	1	0	90	0	0	7.36	163	38	180	0	0	0	0	0	29	4	20
0131587	刘寒玫	0	0	18	46	12	2	0	0	180	1	0	7.35	38	47.6	210	0	1	5	0	0	19	4	13
0133087	朱贝贝	0	0	54	64	36	3	0	0	180	0	1	7.43	82	33	180	0	1	6	0	0	24	5	16
0133632	李英	0	0	25	37	24	2	0	0	180	0	0	7.41	130	37.6	180	0	1	2	0	0	12	2	7
0134207	房天琼	0	0	37	55	84	2	0	0	180	1	0	7.38	212	40.8	180	1	0	0	0	0	26	3	9
0142096	邓淑兰	0	0	33	62.5	12	3	0	0	180	0	0	7.43	95.4	46.1	180	0	1	2	0	0	13	3	11
0146631	谢威	0	1	22	73	12	4	0	1	180	0	0	7.33	143.4	44.4	180	0	1	2	0	0	16	4	12
0150624	郭凤婵	0	0	45	66	12	2	0	0	180	0	0	7.42	119	40	180	0	1	1	0	0	7	2	4
0152348	杨青	0	0	22	53	24	2	0	0	180	0	0	7.33	161	48	180	0	1	2	0	0	8	2	4
0157213	余乐红	0	0	39	61	24	2	0	0	180	0	0	7.34	193	41	180	0	0	0	0	0	23	4	12
0157916	陈灿铭	0	1	29	70	9	3	0	0	180	0	1	7.36	216	51	180	1	0	0	0	0	17	4	12
0161175	习萍	0	0	28	55	7	2	0	0	180	0	0	7.37	230	43	180	0	0	0	0	0	11	2	8
0162771	蔡秋美	0	0	34	70	36	2	0	0	180	0	0	7.42	150	37	180	0	1	2	0	0	20	4	11
0165465	郑淑敏	0	0	21	49	36	3	0	0	180	0	0	7.3	220	47	180	0	1	5	0	0	14	3	8
0165710	刘添娣	0	0	30	49	12	2	0	0	180	0	0	7.38	92	40	180	0	0	0	0	0	9	3	8
0165711	陈柏庄	0	0	54	59	600	2	0	0	180	0	0	7.4	166	43	180	0	0	0	0	0	14	3	8
0165871	龙妹弟	0	0	40	60	24	3	0	0	240	1	0	7.36	216	44	240	1	1	3	0	0	21	4	17
0166692	张义	0	1	19	72.5	48	2	0	0	180	1	0	7.35	232	45	180	1	1	5	0	0	14	4	8
0167228	李啟青	0	1	27	55	12	3	0	0	240	0	0	7.39	169	33	240	0	1	5	0	0	25	5	19
0169972	卫佩贤	0	0	27	58	84	2	0	0	180	0	0	7.36	193	39	180	0	0	0	0	0	10	5	8
0170565	温彩娇	0	0	55	61.5	24	3	0	0	180	0	0	7.32	76	39	180	0	1	3	0	0	38	8	27
0171168	黄军华	0	1	26	54	18	2	0	0	60	0	0	7.33	164	52	60	0	0	0	1	0	18	3	13
0172478	洪炜泰	0	1	16	65	6	2	0	0	135	0	0	7.38	217	42	145	0	0	0	0	0	12	3	9
0172827	练小雨	0	0	8	24	60	3	0	1	90	0	0	7.32	232	38	90	0	1	2	0	0	40	4	22
0174859	陈文林	0	1	58	51	144	2	0	0	240	0	0	7.36	118	48	240	0	1	1	1	0	20	8	17
0176091	黎其伟	0	1	39	70	192	2	0	0	180	0	0	7.32	117	50	180	0	1	5	0	0	17	4	11
0176291	郭静静	0	0	28	68	48	3	0	1	240	1	0	7.35	81	45	240	1	1	2	0	0	16	4	9
0176503	郑国亮	0	1	18	51	4	2	0	0	240	1	0	7.37	293	45	240	1	0	0	0	0	19	4	9
0177802	李红兰	0	0	40	53	18	3	0	0	180	1	0	7.39	254	44	180	1	1	4	0	0	14	3	12
0178581	梁国劲	0	1	13	43.5	60	2	0	0	240	1	0	7.42	177	38	240	1	1	5	0	0	22	5	10
0178697	彭涓	0	0	47	45.5	84	3	0	1	135	1	0	7.39	197	42	135	1	1	4	1	0	20	4	10
0178937	杜晓晴	0	0	4	13	24	1	0	0	180	1	0	7.34	91	42	180	1	0	0	0	0	11	4	8
0179565	何亿嘉	0	1	19	63.5	24	2	0	0	90	0	0	7.36	204	47	90	0	0	0	0	0	13	3	12
0179682	庄作琴	0	0	52	62	4	2	0	0	180	0	0	7.4	215	45	180	0	0	0	0	0	28	3	21
0182203	薛燕群	0	0	30	51	48	3	0	0	240	1	0	7.4	146	39	240	0	0	0	0	0	16	4	10
0182776	张莉	0	0	38	62.5	12	2	0	0	240	0	0	7.32	64	41	240	0	0	0	0	0	25	5	17
0183589	项香	0	0	44	60	48	2	0	0	240	1	0	7.35	133	48	210	1	1	4	0	0	44	5	24
0184588	张心妍	0	0	11	45	60	2	0	1	180	1	0	7.38	215	45	180	1	1	5	1	0	28	5	24
0185316	陈银洁	0	0	23	50	6	2	1	0	210	1	0	7.35	234	50	210	0	1	3	0	0	33	4	23
0185347	杜小艳	0	0	49	60	144	3	0	0	180	0	0	7.37	225	45	210	0	0	0	0	0	35	4	21
0186615	李新矿	0	1	54	70	12	2	0	0	240	0	0	7.4	90	44	240	0	1	3	0	0	14	4	11
0188668	叶思琦	0	0	20	44	24	3	0	1	240	1	0	7.39	246	47	240	1	1	5	0	0	49	6	19
0188898	巢昂	0	1	29	55	48	2	0	0	240	0	0	7.33	12	43	240	0	1	3	0	0	42	6	13
0190612	袁国强	0	1	51	86	48	2	0	0	180	0	1	7.3	134	54	180	1	1	5	0	0	38	4	20
0191340	李晓东	0	1	11	38	5	2	0	0	180	0	0	7.36	174	50	180	0	1	2	0	0	30	5	9
0183646	陈秋儿	1	0	26	55	21	3	0	1	240	1	0	7.35	225	45	240	1	1	4	1	1	56	23	43
0179571	毕天祥	1	1	58	58	10	3	1	1	180	0	0	7.44	134	39	180	0	1	4	1	0	14	2	10
0179691	游春梅	1	0	26	51.5	60	2	0	1	240	1	0	7.41	180	42	240	1	1	4	0	1	21	10	18
0178943	范日梅	1	0	43	45	6	3	0	0	90	0	0	7.41	164	39	90	0	1	2	0	0	16	4	9
0173420	李映璇	1	0	21	40	7	2	0	0	240	0	0	7.39	129	44	240	0	1	6	0	0	16	7	10
0161441	邓小艳	1	0	39	56	14	2	0	0	180	0	0	7.41	71	30	180	0	1	4	1	1	15	8	13
0159817	毛木连	1	0	25	58	7	2	0	0	240	1	0	7.3	245	51	240	1	0	0	0	0	20	3	8
0184374	李善宇	1	0	12	37	12	3	0	1	240	1	0	7.39	253	48	240	1	1	2	1	1	70	9	34
0178808	李辉	1	1	24	79	168	1	0	0	180	1	0	7.33	96	45	180	1	1	3	0	0	17	2	10
0176368	袁耀开	1	1	65	65	84	2	0	0	240	1	0	7.42	123	43	240	1	1	3	0	0	21	4	14
0164484	陈才明	1	1	18	58	132	2	0	0	180	0	0	7.39	176	46	180	0	0	0	0	0	14	4	8
0160517	张光荣	1	1	61	73	2	2	0	0	300	0	0	7.42	101	40	210	0	1	4	0	1	14	5	12
0186760	曾兆鹏	1	1	32	56	60	3	0	1	180	0	0	7.37	226	43	180	0	1	3	1	0	56	4	11
0188631	刘彩霞	1	0	24	42	24	2	0	0	180	0	0	7.3	189	45	180	0	1	3	1	0	42	4	17
0177029	李会	1	0	50	55	12	2	1	0	270	0	0	7.41	181	42	180	0	0	0	1	0	18	5	9
0174425	张国良	1	1	47	54.5	1	2	0	0	180	0	0	7.41	150	44	180	0	0	3	0	0	14	4	9
0169305	郑从娟	1	0	35	54	2	2	0	0	180	1	0	7.43	181	37	180	1	1	2	0	0	19	4	15
0149084	叶培	1	0	28	50	8	2	0	0	270	0	0	7.39	175	40	360	0	1	1	0	1	17	12	15
0175552	杨东媚	1	0	46	49.5	60	2	0	0	240	0	0	7.36	196	45	240	0	1	1	0	0	22	5	12
0171077	陈妍	1	0	21	52	12	2	0	0	270	0	0	7.37	216	47	210	0	1	6	1	1	26	11	22
0157620	刘坚	1	1	32	69	4	2	0	0	180	0	0	7.34	206	48	180	0	0	0	0	0	16	4	10
0152162	陈玉丽	1	0	29	46	48	4	0	0	240	1	0	7.49	176	35	240	1	0	0	1	1	13	4	4
0150094	刘飞	1	1	31	58	10	3	0	1	240	1	0	7.37	150	49	240	1	1	2	0	1	8	4	4
0161869	倪九根	1	1	46	84.5	3	2	0	0	240	0	0	7.44	84	42	240	0	0	0	1	0	16	3	9
0175605	郭尧文	1	1	35	87.5	120	2	0	0	180	0	0	7.41	150	44	180	0	1	3	1	0	22	4	14
0154423	林素玲	1	0	18	43	6	2	0	0	240	0	0	7.3	246	47	240	0	1	4	1	0	9	6	7
0172670	曾业芬	1	0	59	48	36	3	0	1	240	0	0	7.41	91	39	240	0	1	5	0	0	17	4	10
0156863	唐桂兰	1	0	52	55	3	2	0	0	240	0	0	7.4	126	48	240	0	1	3	1	1	14	8	8
0160730	徐勇	1	1	41	62	2	3	0	1	180	0	0	7.47	106	41	180	0	1	3	1	0	14	4	11
0156861	叶晓纯	1	0	28	47.5	7	2	0	0	210	0	0	7.36	152	49	210	0	1	3	1	0	22	5	10
0190307	肖惠连	1	0	53	55	48	2	0	0	180	0	0	7.41	211	48	180	0	1	5	0	0	57	5	42
0174544	庄伟虹	1	1	15	51	144	3	0	1	180	0	0	7.44	191	37	180	0	1	4	0	0	21	5	15
0159605	苏礼音	1	0	50	45	240	1	0	0	180	0	0	7.44	158	41	180	0	1	4	0	0	18	5	14
0163425	陈良珠	1	0	47	51	72	3	0	0	240	1	0	7.42	95	40	240	1	1	1	1	0	19	5	6
0175294	张学涛	1	1	28	52.5	4	3	0	0	360	0	1	7.36	116	48	360	0	1	9	0	1	21	17	17
0179545	钟增龙	1	1	36	55	2	2	1	0	240	0	0	7.41	128	46	240	0	1	5	0	1	20	10	17
0178447	王莲元	1	0	52	50.5	6	3	1	0	180	0	0	7.5	139	40	180	0	1	7	1	1	17	11	11
0129701	温秀秀	1	0	20	47	3	2	0	0	180	1	0	7.33	97	42.8	180	0	1	5	0	1	8	7	7
0162716	陈小沉	1	0	24	48	24	4	0	1	180	1	1	7.46	255	30	180	1	1	5	0	0	17	4	11
0183811	林海肖	1	1	26	70.5	12	2	0	1	240	1	1	7.44	69	46	180	1	1	6	0	1	60	9	16
0164787	黄艳艳	1	0	33	46	12	2	0	0	180	1	0	7.46	171	39	180	1	1	4	0	1	18	7	11
0156041	宋启霞	1	0	25	58	12	3	0	1	210	1	0	7.48	70	42	210	1	1	4	0	0	16	5	8
0161215	刘秀影	1	0	36	75	12	4	0	1	240	1	1	7.46	140	40	330	1	0	0	0	0	24	8	12
2011年11月到2017年10月
